# Supplementary material for: Physiological and Transcriptional Responses to Phosphorus Deficiency and Glucose-6-Phosphate Supplementation in Neopyropia yezoensis
Source: Int J Mol Sci. 2024 Nov 30;25(23):12894. doi: 10.3390/ijms252312894 (PMC11641120; doi:10.3390/ijms252312894)
Supplement: Supplementary file 1 [file ijms-25-12894-s001.zip]

Archive with 5 entries (5 files):
- figure caption.pdf
- Figure S1.tif
- Table S1.xlsx
- Table S2.xlsx
- Table S3.xlsx
