# Supplementary material for: Physiological and Transcriptional Responses to Phosphorus Deficiency and Glucose-6-Phosphate Supplementation in Neopyropia yezoensis
Source: Int J Mol Sci. 2024 Nov 30;25(23):12894. doi: 10.3390/ijms252312894 (PMC11641120; doi:10.3390/ijms252312894)
Supplement: Supplementary file 1 [file ijms-25-12894-s001.zip › Table S1.xlsx]

## Sheet: Table S1
Table S1. Summary of sequencing data quality for samples.
Samples	library	raw_reads	raw_bases	clean_reads	clean_bases	error_rate	Q20	Q30	GC_pct
Control_1	FRAS240018495-2r	46184016	6.93G	42926562	6.44G	0.01	97.06	93.09	65.53
Control_2	FRAS240018496-2r	49041180	7.36G	45430824	6.81G	0.01	96.93	92.91	65.86
Control_3	FRAS240018497-2r	46016316	6.9G	42930368	6.44G	0.01	97	92.98	65.63
P_deficiency_1	FRAS240018498-2r	50254780	7.54G	46166482	6.92G	0.01	97	93.03	65.67
P_deficiency_2	FRAS240018499-2r	47007580	7.05G	44032902	6.6G	0.01	97.17	93.31	65.11
P_deficiency_3	FRAS240018500-2r	49223734	7.38G	45925528	6.89G	0.01	96.96	92.88	65.87
G6P_1	FRAS240018501-2r	46529070	6.98G	43348644	6.5G	0.01	96.99	92.95	65.69
G6P_2	FRAS240018502-2r	50618258	7.59G	47012500	7.05G	0.01	96.78	92.51	65.92
G6P_3	FRAS240018503-2r	46285116	6.94G	43276058	6.49G	0.01	96.78	92.52	66.03
