# Supplementary material for: Physiological and Transcriptional Responses to Phosphorus Deficiency and Glucose-6-Phosphate Supplementation in Neopyropia yezoensis
Source: Int J Mol Sci. 2024 Nov 30;25(23):12894. doi: 10.3390/ijms252312894 (PMC11641120; doi:10.3390/ijms252312894)
Supplement: Supplementary file 1 [file ijms-25-12894-s001.zip › Table S2.xlsx]

## Sheet: Table S2
Table S2. Summary of sample alignment to the reference genome.
Samples	total_reads	total_map	unique_map	multi_map	read1_map	read2_map	positive_map	negative_map	splice_map	unsplice_map	proper_map
Control_1	42926562	38606678(89.94%)	36644713(85.37%)	1961965(4.57%)	18424801(42.92%)	18219912(42.44%)	18292268(42.61%)	18352445(42.75%)	2856610(6.65%)	33788103(78.71%)	34366712(80.06%)
Control_2	45430824	40813460(89.84%)	38982331(85.81%)	1831129(4.03%)	19597374(43.14%)	19384957(42.67%)	19457818(42.83%)	19524513(42.98%)	3060909(6.74%)	35921422(79.07%)	36565820(80.49%)
Control_3	42930368	38636051(90.0%)	36645595(85.36%)	1990456(4.64%)	18440398(42.95%)	18205197(42.41%)	18299156(42.63%)	18346439(42.74%)	2830248(6.59%)	33815347(78.77%)	34318304(79.94%)
P_deficiency_1	46166482	41178734(89.2%)	38725956(83.88%)	2452778(5.31%)	19447604(42.12%)	19278352(41.76%)	19335487(41.88%)	19390469(42.0%)	2750569(5.96%)	35975387(77.93%)	36391404(78.83%)
P_deficiency_2	44032902	39154696(88.92%)	36250741(82.33%)	2903955(6.59%)	18217836(41.37%)	18032905(40.95%)	18103547(41.11%)	18147194(41.21%)	2544903(5.78%)	33705838(76.55%)	34033518(77.29%)
P_deficiency_3	45925528	40975923(89.22%)	38791364(84.47%)	2184559(4.76%)	19501869(42.46%)	19289495(42.0%)	19366985(42.17%)	19424379(42.3%)	2627218(5.72%)	36164146(78.75%)	36290546(79.02%)
G6P_1	43348644	38675875(89.22%)	36347738(83.85%)	2328137(5.37%)	18274960(42.16%)	18072778(41.69%)	18138164(41.84%)	18209574(42.01%)	2620787(6.05%)	33726951(77.8%)	34005920(78.45%)
G6P_2	47012500	41811854(88.94%)	39385745(83.78%)	2426109(5.16%)	19838771(42.2%)	19546974(41.58%)	19659276(41.82%)	19726469(41.96%)	2793444(5.94%)	36592301(77.84%)	36709958(78.09%)
G6P_3	43276058	38328162(88.57%)	36009425(83.21%)	2318737(5.36%)	18118385(41.87%)	17891040(41.34%)	17966904(41.52%)	18042521(41.69%)	2402997(5.55%)	33606428(77.66%)	33504752(77.42%)
