# Supplementary material for: Physiological and Transcriptional Responses to Phosphorus Deficiency and Glucose-6-Phosphate Supplementation in Neopyropia yezoensis
Source: Int J Mol Sci. 2024 Nov 30;25(23):12894. doi: 10.3390/ijms252312894 (PMC11641120; doi:10.3390/ijms252312894)
Supplement: Supplementary file 1 [file ijms-25-12894-s001.zip › Table S3.xlsx]

## Sheet: Table S3
Table S3. GSEA enrichment analysis of gene sets. Gene sets enriched under the "P_ deficiency" and "G6P" conditions
Table: Gene sets enriched in phenotype P_deficiency (3 samples)
	GS follow link to MSigDB	SIZE	ES	NES	NOM p-val	FDR q-val	FWER p-val	RANK AT MAX	LEADING EDGE
1	GLYCEROPHOSPHOLIPID_METABOLISM(CCP00564)	28	0.47	1.73	0	0.095	0.196	1215	tags=21%, list=11%, signal=24%
2	BASE_EXCISION_REPAIR(CCP03410)	17	0.45	1.38	0.199	0.575	0.748	2306	tags=24%, list=20%, signal=30%
3	MISMATCH_REPAIR(CCP03430)	18	0.6	1.31	0.28	0.526	0.803	2306	tags=50%, list=20%, signal=63%
4	ABC_TRANSPORTERS(CCP02010)	35	0.39	1.21	0.16	0.597	0.907	2770	tags=34%, list=24%, signal=45%
5	DNA_REPLICATION(CCP03030)	31	0.38	1.15	0.278	0.59	0.953	2306	tags=26%, list=20%, signal=32%
6	GLYCEROLIPID_METABOLISM(CCP00561)	20	0.31	1.02	0.27	0.66	0.953	441	tags=15%, list=4%, signal=16%
7	PYRIMIDINE_METABOLISM(CCP00240)	22	0.25	0.85	0.489	0.796	0.953	808	tags=14%, list=7%, signal=15%
8	NUCLEOTIDE_EXCISION_REPAIR(CCP03420)	33	0.22	0.83	0.392	0.73	0.953	552	tags=9%, list=5%, signal=10%
9	PROTEIN_PROCESSING_IN_ENDOPLASMIC_RETICULUM(CCP04141)	74	0.22	0.72	0.804	0.775	0.953	3013	tags=30%, list=27%, signal=40%
10	N_GLYCAN_BIOSYNTHESIS(CCP00510)	19	0.15	0.56	0.898	0.86	1	9581	tags=100%, list=85%, signal=648%
Table: Gene sets enriched in phenotype G6P (3 samples)
	GS follow link to MSigDB	SIZE	ES	NES	NOM p-val	FDR q-val	FWER p-val	RANK AT MAX	LEADING EDGE
1	N_GLYCAN_BIOSYNTHESIS(CCP00510)	19	0.41	1.39	0.096	1	0.641	1084	tags=21%, list=10%, signal=23%
2	PROTEIN_PROCESSING_IN_ENDOPLASMIC_RETICULUM(CCP04141)	74	0.31	1.27	0.288	0.874	0.786	2496	tags=27%, list=22%, signal=35%
3	GLYCEROPHOSPHOLIPID_METABOLISM(CCP00564)	28	0.31	1.22	0.301	0.758	0.891	1682	tags=21%, list=15%, signal=25%
4	MAPK_SIGNALING_PATHWAY___PLANT(CCP04016)	15	0.37	1.2	0.164	0.613	0.891	2130	tags=33%, list=19%, signal=41%
5	NUCLEOTIDE_METABOLISM(CCP01232)	34	0.3	1.08	0.268	0.737	0.955	1254	tags=21%, list=11%, signal=23%
6	PYRIMIDINE_METABOLISM(CCP00240)	22	0.31	1.07	0.296	0.634	0.955	1254	tags=18%, list=11%, signal=20%
7	ABC_TRANSPORTERS(CCP02010)	35	0.27	0.92	0.531	0.743	1	3097	tags=31%, list=28%, signal=43%
8	ALANINE__ASPARTATE_AND_GLUTAMATE_METABOLISM(CCP00250)	25	0.27	0.82	0.506	0.769	1	1269	tags=20%, list=11%, signal=23%
9	PROTEIN_EXPORT(CCP03060)	18	0.29	0.81	0.793	0.711	1	2097	tags=28%, list=19%, signal=34%
10	AMINOACYL_TRNA_BIOSYNTHESIS(CCP00970)	48	0.24	0.75	0.596	0.711	1	2212	tags=21%, list=20%, signal=26%
